# Supplementary material for: Comparative genomic and metabolomic study of three Streptomyces sp. differing in biological activity
Source: Microbiologyopen. 2023 Oct 30;12(6):e1389. doi: 10.1002/mbo3.1389 (PMC10616362; doi:10.1002/mbo3.1389)
Supplement: Supplementary file 1 — Supporting information. [file MBO3-12-e1389-s002.xlsx]

## Sheet: Table S1_antiSMASH analysis
	Table S1: List of shared and unique biosynthetic gene clusters (BGCs) of Streptomyces strains B5, B91, and B135 predicted by antiSMASH (v. 6.1.1). Green cells represent BGCs with a high percentage of genes within the closest known compound that have a significant BLAST hit to genes within the respective clusters, and red cells represent BGCs with relatively low percentages of genes with a signifi…
	Strain	BGC type	BGC length (bp)	Most similar known BGC product	Genes showing similarity %	MiBiG-ID
	B5, B91, B135	Indole	21121	5-dimethylallylindole-3-acetonitrile	1	BGC0002128
		Terpene	20632	Albaflavenone	1	BGC0000660
		T1PKS,NRPS,NRPS-like,hglE-KS	205471	Candicidin	0.95	BGC0000034
		Lanthipeptide-class-iii	21244	Catenulipeptin	0.6	BGC0000501
		NRPS	78602	CDA1b/CDA2a/CDA2b/CDA3a/CDA3b/CDA4a/CDA4b	0.72	BGC0000315
		NRP-metallophore,NRPS,lanthipeptide-class-i	80613	coelibactin	1	BGC0000324
		NRPS-independent-siderophore	10925	Desferrioxamin B/Desferrioxamine E	0.83	BGC0000940
		Ectoine	10398	Ectoine	1	BGC0000853
		T3PKS	41106	Flaviolin/1,3,6,8-tetrahydroxynaphthalene	1	BGC0002127
		T2PKS	55234	Fluostatins M-Q (Plasmid)	0.62	BGC0001596
		Terpene	19776	Geosmin	1	BGC0001181
		Terpene	25926	Hopene	1	BGC0000663
		RiPP-like	10215	Informatipeptin	0.42	BGC0000518
		Terpene	34082	Isorenieratene	0.63	BGC0001227
		Melanin	10608	Istamycin	0.04	BGC0000700
		Terpene	20688	Lysolipin I	0.04	BGC0000242
		NRPS-independent-siderophore	13173	Paulomycin	0.09	BGC0001732
		Lanthipeptide-class-iii	22582	SapB	1	BGC0000551
		T2PKS	69840	Spore pigment	0.66	BGC0000271
		T1PKS	93479	Streptovaricin	0.31	BGC0001785
	B5, B91	No common BGC found
	B5, B135	T2PKS,butyrolactone	38122	Lactonamycin	0.15	BGC0000238
		Lanthipeptide-class-v	42332	Pristinin A3	0.11	BGC0002303
	B91, B135	NRP-metallophore,NRPS	56921	coelichelin	1	BGC0000325
		NRPS-like	42250	Granaticin	0.05	BGC0000227
		Terpene	21031	Versipelostatin	0.05	BGC0001204
	B5	NRPS-like	43021	Alanylclavam/2-hydroxymethylclavam/2-formyloxymethylclavam/clavam-2-carboxylate	0.12	BGC0000843
		NRP-metallophore,NRPS,T1PKS	118819	Borrelidin	0.88	BGC0000031
	B91	Lanthipeptide-class-v	38594	Cacaoidin	0.11	BGC0002130
		Lanthipeptide-class-iii	21363	Hydroxystreptomycin	0.18	BGC0000690
		PKS-like,furan,lanthipeptide-class-v	72759	Methylenomycin A	0.09	BGC0000914
	B135	Indole	20477	7-Prenylisatin	0.83	BGC0001294
		Terpene	23887	Isorenieratene	0.75	BGC0001456
		NRPS-like	40819	Streptothricin	0.91	BGC0000432
