# Supplementary material for: Comparative genomic and metabolomic study of three Streptomyces sp. differing in biological activity
Source: Microbiologyopen. 2023 Oct 30;12(6):e1389. doi: 10.1002/mbo3.1389 (PMC10616362; doi:10.1002/mbo3.1389)
Supplement: Supplementary file 2 — Supporting information. [file MBO3-12-e1389-s001.xlsx]

## Sheet: Table S2_Annotated feature list
							Table S2: Putative annotation of the most intense features that were either unique or highly abundant in one of the extracts or shared between two of them. Putative feature annotation was performed using (1) In Silico DataBase - LOTUS (ISDB-LOTUS) followed by taxonomically informed scoring and reranking using met_annot_enhancer (v0.1) [green columns] (2) SIRIUS (5.5.7) and CANOPUS chemical classe…
										Putative annotation by ISDB																			Putative annotation by SIRIUS and CANOPUS
										Organism annotation									Compound annotation										SIRIUS_ZODIAC_CSI Finger ID														CANOPUS
	No.	Node	Feature ID	Cluster ID	Strain	RT (min)	Precursor mass	Precursor charge	Summed precursor intensity	organism_taxonomy_01domain	organism_taxonomy_02kingdom	organism_taxonomy_03phylum	organism_taxonomy_04class	organism_taxonomy_05order	organism_taxonomy_06family	organism_taxonomy_08genus	organism_name	organism_wikidata	structure_molecular_formula	structure_exact_mass	structure_inchi	structure_inchikey	structure_nameTraditional	structure_smiles	structure_taxonomy_npclassifier_01pathway	structure_taxonomy_npclassifier_02superclass	structure_taxonomy_npclassifier_03class	structure_wikidata	molecularFormula_sirius	name_sirius	adduct_sirius	chebiasciiname_sirius	chebiid_sirius	ConfidenceScore_sirius	CSI:FingerIDScore_sirius	formulaRank_sirius	InChI_sirius	InChIkey2D_sirius	ionMass_sirius	SiriusScore_sirius	smiles_sirius	ZodiacScore_sirius	molecularFormula_canopus	adduct_canopus	NPC#pathway_canopus	NPC#superclass_canopus	NPC#class_canopus	NPC#pathway Probability_canopus	NPC#superclass Probability_canopus
	1		29041	111	B5,B91	6.4651	472.307	1	1.57385e+09	Bacteria	Unknown	Actinobacteria	Unknown	Streptomycetales	Streptomycetaceae	Streptomyces	Streptomyces iakyrus	http://www.wikidata.org/entity/Q22665901	C28H41NO5	471.298	InChI=1S/C28H41NO5/c1-10-17(3)23-22(20(6)26(31)28(23,7)32)18(4)13-11-12-16(2)14-15-21-19(5)24(30)25(33-8)27(29-21)34-9/h10-11,13-14,20,22-23,26,31-32H,4,12,15H2,1-3,5-9H3,(H,29,30)/b13-11+,16-14+,17-10+/t20-,22-,23-,26+,28-/m0/s1	MKFMMHJMUPASHO-GZOGLLNSSA-N	(1S,2R,3S,4S,5R)-5-[(2E)-but-2-en-2-yl]-4-[(3E,6E)-8-(4-hydroxy-5,6-dimethoxy-3-methylpyridin-2-yl)-6-methylocta-1,3,6-trien-2-yl]-1,3-dimethylcyclopentane-1,2-diol	C=C(/C=C/C/C(C)=C/Cc1nc(OC)c(OC)c(O)c1C)[C@H]1[C@H](C)[C@@H](O)[C@@](C)(O)[C@H]1/C(C)=C/C	Polyketides	Cyclic polyketides	nan	http://www.wikidata.org/entity/Q105165920	C28H41NO5	null	[M + H]+	NA	NA	0.122429	-363.049	1	InChI=1S/C28H41NO5/c1-6-7-8-23(14-21-11-12-29-18-21)27(34-20(4)30)17-25(31)15-24(13-19(2)3)22-9-10-26(32)28(16-22)33-5/h9-12,16,18-19,23-24,27,29,32H,6-8,13-15,17H2,1-5H3	IFBFFWUYOXGCDX	472.307	175.741	CCCCC(CC1=CNC=C1)C(CC(=O)CC(CC(C)C)C2=CC(=C(C=C2)O)OC)OC(=O)C	1	C28H41NO5	[M + H]+	Polyketides	Macrolides	Polyene macrolides	0.810882	0.952224
	2		29050	60	B5	6.4719	507.345	1	6.33613e+08																				C28H46N2O6	Esterastin	[M + H]+	NA	NA	0.31162	-322.283	1	InChI=1S/C28H46N2O6/c1-4-6-8-10-11-12-13-14-15-17-22(35-28(34)24(20-26(29)32)30-21(3)31)19-25-23(27(33)36-25)18-16-9-7-5-2/h11-12,14-15,22-25H,4-10,13,16-20H2,1-3H3,(H2,29,32)(H,30,31)	JKNGELGDDBUFHG	507.345	124.342	CCCCCCC1C(OC1=O)CC(CC=CCC=CCCCCC)OC(=O)C(CC(=O)N)NC(=O)C	1	C28H46N2O6	[M + H]+	Polyketides	Macrolides	Open-chain polyketides	0.815698	0.844247
	3		29055	249	B5	6.5595	518.348	1	3.6578e+08	Bacteria	Unknown	Proteobacteria	Deltaproteobacteria	Myxococcales	Myxococcaceae	Myxococcus	Myxococcus	http://www.wikidata.org/entity/Q3331909	C30H47NO6	517.34	InChI=1S/C30H47NO6/c1-3-4-5-6-7-8-9-10-11-12-13-14-15-16-26(32)31-22-21-24-17-19-25(20-18-24)37-30-29(35)28(34)27(33)23(2)36-30/h15-23,27-30,33-35H,3-14H2,1-2H3,(H,31,32)/b16-15-,22-21-/t23-,27-,28+,29+,30-/m0/s1	GGZPHYAJMQANDM-JNUMMFPKSA-N	(2Z)-N-[(1Z)-2-(4-{[(2S,3R,4R,5R,6S)-3,4,5-trihydroxy-6-methyloxan-2-yl]oxy}phenyl)ethenyl]hexadec-2-enamide	CCCCCCCCCCCCC/C=C\C(=O)N/C=C\c1ccc(O[C@@H]2O[C@@H](C)[C@H](O)[C@@H](O)[C@H]2O)cc1	Alkaloids	Peptide alkaloids	Simple amide alkaloids	http://www.wikidata.org/entity/Q105008391	C30H47NO6	myxotyroside B	[M + H]+	NA	NA	0.135754	-375.334	1	InChI=1S/C30H47NO6/c1-3-4-5-6-7-8-9-10-11-12-13-14-15-16-26(32)31-22-21-24-17-19-25(20-18-24)37-30-29(35)28(34)27(33)23(2)36-30/h15-23,27-30,33-35H,3-14H2,1-2H3,(H,31,32)	GGZPHYAJMQANDM	518.348	229.091	CCCCCCCCCCCCCC=CC(=O)NC=CC1=CC=C(C=C1)OC2C(C(C(C(O2)C)O)O)O	1	C30H47NO6	[M + H]+	Terpenoids	Steroids	Cholestane steroids	0.682425	0.662147
	4		29067	524	B135,B5	7.0199	319.184	1	2.6942e+08																				C18H26N2OS	null	[M + H]+	NA	NA	0.0916344	-345.832	1	InChI=1S/C18H26N2OS/c1-2-3-4-5-6-7-14-8-10-15(11-9-14)19-17(21)18(22)20-16-12-13-16/h8-11,16H,2-7,12-13H2,1H3,(H,19,21)(H,20,22)	ZECFANDALQNUIV	319.184	30.6134	CCCCCCCC1=CC=C(C=C1)NC(=O)C(=S)NC2CC2	1	C18H26N2OS	[M + H]+	Terpenoids	Monoterpenoids	Simple amide alkaloids	0.734098	0.164309
	5		29069	111	B5	6.9383	490.317	1	2.03333e+08	Bacteria	Unknown	Actinobacteria	Unknown	Streptomycetales	Streptomycetaceae	Streptomyces	Streptomyces rochei	http://www.wikidata.org/entity/Q26292213	C28H43NO6	489.309	InChI=1S/C28H43NO6/c1-17-13-18(2)15-20(4)27(32)23(29-5)11-6-7-12-25(21-9-8-10-22(21)28(33)34)35-26(31)16-24(30)19(3)14-17/h6-7,11,17-22,24-25,27,30,32H,8-10,12-16H2,1-4H3,(H,33,34)/b7-6+,23-11+/t17-,18+,19-,20-,21+,22+,24-,25-,27-/m0/s1	OALAYBBNWATXGD-YJZAFRBJSA-N	(4S,5S,7S,9R,11S,12S,13E,15E,18S)-18-[(1R,2R)-2-carboxycyclopentyl]-4,12-dihydroxy-13-isocyano-5,7,9,11-tetramethyl-1-oxacyclooctadeca-13,15-dien-2-one	[C-]#[N+]/C1=C/C=C/C[C@@H]([C@@H]2CCC[C@H]2C(=O)O)OC(=O)C[C@H](O)[C@@H](C)C[C@@H](C)C[C@@H](C)C[C@H](C)[C@@H]1O	Polyketides	Macrolides	Erythromycins	http://www.wikidata.org/entity/Q105188724	C28H43NO6	Borrelidin	[M + H]+	NA	NA	0.507892	-56.8364	1	InChI=1S/C28H43NO6/c1-17-12-18(2)14-20(4)27(32)21(16-29)8-5-6-11-25(22-9-7-10-23(22)28(33)34)35-26(31)15-24(30)19(3)13-17/h5-6,8,17-20,22-25,27,30,32H,7,9-15H2,1-4H3,(H,33,34)	OJCKRNPLOZHAOU	490.317	159.363	CC1CC(CC(C(C(=CC=CCC(OC(=O)CC(C(C1)C)O)C2CCCC2C(=O)O)C#N)O)C)C	1	C28H43NO6	[M + H]+	Polyketides	Macrolides	Polyene macrolides	0.80574	0.99633
	6		29072	111	B135,B5	6.4821	454.297	1	1.88816e+08	Bacteria	Unknown	Actinobacteria	Unknown	Streptomycetales	Streptomycetaceae	Streptomyces	Streptomyces aureoverticillatus	http://www.wikidata.org/entity/Q22286980	C28H39NO4	453.288	InChI=1S/C28H39NO4/c1-3-4-5-8-17-24-18-13-11-15-23(2)16-12-14-19-25(30)22-27(32)26(31)20-9-6-7-10-21-28(33)29-24/h5-16,19-21,24-27,30-32H,3-4,17-18,22H2,1-2H3,(H,29,33)/b7-6+,8-5+,13-11+,16-12+,19-14-,20-9+,21-10+,23-15+/t24-,25+,26-,27+/m0/s1	VMKRIAILWBEBLR-LBCXWDQJSA-N	(3E,5E,7E,9S,10R,12S,13Z,15E,17E,19E,22S)-22-[(2E)-hex-2-en-1-yl]-9,10,12-trihydroxy-17-methyl-1-azacyclodocosa-3,5,7,13,15,17,19-heptaen-2-one	CCC/C=C/C[C@H]1C/C=C/C=C(C)/C=C/C=C\[C@@H](O)C[C@@H](O)[C@@H](O)/C=C/C=C/C=C/C(=O)N1	Amino acids and Peptides	Macrolides	Macrolide lactams	http://www.wikidata.org/entity/Q105289032	C28H39NO4	null	[M + H]+	NA	NA	0.686106	-296.532	1	InChI=1S/C28H39NO4/c1-25(2,32)23-14-21(31)28(15-30)20-10-9-16-13-18-17-7-5-6-8-19(17)29-24(18)27(16,4)26(20,3)12-11-22(28)33-23/h5-8,16,20-23,29-32H,9-15H2,1-4H3	WJKJBBVBVFTCQK	454.296	190.686	CC12CCC3C(C1CCC4C2(C5=C(C4)C6=CC=CC=C6N5)C)(C(CC(O3)C(C)(C)O)O)CO	1	C28H39NO4	[M + H]+	Polyketides	Triterpenoids	Oleanane triterpenoids	0.810961	0.670518
	7		29086	524	B135,B5	6.4916	305.168	1	1.64068e+08																				C11H25N6PS	3-Amino-2-(bis(dimethylamide)thiophosphoryl-5-pentyl)-1H-1,2,4-triazole	[M + H]+	NA	NA	0.152791	-216.222	2	InChI=1S/C11H25N6PS/c1-6-7-8-9-10-13-11(12)17(14-10)18(19,15(2)3)16(4)5/h6-9H2,1-5H3,(H2,12,13,14)	NWFZFJZVILGZKV	305.168	25.1522	CCCCCC1=NN(C(=N1)N)P(=S)(N(C)C)N(C)C	0.263819	C11H25N6PS	[M + H]+	Alkaloids	Ornithine alkaloids	Polyamines	0.951151	0.729043
	8		29076	206	B5	6.5303	475.306	1	1.62553e+08	Bacteria	Unknown	Proteobacteria	Deltaproteobacteria	Myxococcales	Polyangiaceae	Sorangium	Sorangium cellulosum	http://www.wikidata.org/entity/Q2523108	C28H42O6	474.298	InChI=1S/C28H42O6/c1-6-24-17(3)8-11-25(34-24)18(4)13-16(2)7-9-21-19(5)22(21)10-12-26-28(32)23(29)14-20(33-26)15-27(30)31/h7-10,12-13,16,19-26,28-29,32H,6,11,14-15H2,1-5H3,(H,30,31)/b9-7+,12-10+,18-13+/t16-,19-,20+,21+,22+,23+,24-,25-,26+,28-/m1/s1	TYIXBSJXUFTELJ-LQJOTGEPSA-N	ambruticin	CC[C@H]1O[C@@H](/C(C)=C/[C@H](C)/C=C/[C@@H]2[C@@H](/C=C/[C@@H]3O[C@H](CC(=O)O)C[C@H](O)[C@H]3O)[C@@H]2C)CC=C1C	Polyketides	Linear polyketides	Open-chain polyketides	http://www.wikidata.org/entity/Q27293636	C28H42O6	null	[M + H]+	NA	NA	0.406311	-106.339	1	InChI=1S/C28H42O6/c1-16(29)17-9-10-27(6)19(25(17,4)15-20(30)31)8-7-18-21-22(32)24(2,3)11-13-28(21,23(33)34)14-12-26(18,27)5/h7,17,19,21-22,32H,8-15H2,1-6H3,(H,30,31)(H,33,34)	JUUXDECCNZAWHS	475.306	253.59	CC(=O)C1CCC2(C(C1(C)CC(=O)O)CC=C3C2(CCC4(C3C(C(CC4)(C)C)O)C(=O)O)C)C	1	C28H42O6	[M + H]+	Terpenoids	Triterpenoids	Cycloartane triterpenoids	0.955242	0.849582
	9		29093	612	B135,B5	7.8631	501.28	1	1.30928e+08	Eukaryota	Fungi	Ascomycota	Lecanoromycetes	Lecanorales	Lecanoraceae	Lecanora	Lecanora planaica	http://www.wikidata.org/entity/Q10555846	C29H40O7	500.277	InChI=1S/C29H40O7/c1-6-8-10-11-13-15-20-17-23(19-24(34-4)26(20)28(30)31)36-29(32)27-21(14-12-9-7-2)16-22(33-3)18-25(27)35-5/h16-19H,6-15H2,1-5H3,(H,30,31)	KYRDGMPANAIOEV-UHFFFAOYSA-N	4-(2,4-dimethoxy-6-pentylbenzoyloxy)-2-heptyl-6-methoxybenzoic acid	CCCCCCCc1cc(OC(=O)c2c(CCCCC)cc(OC)cc2OC)cc(OC)c1C(=O)O	Polyketides	Aromatic polyketides	Depsides	http://www.wikidata.org/entity/Q105147885	C24H40N2O9	null	[M + H]+	NA	NA	0.0683627	-443.88	3	InChI=1S/C24H40N2O9/c1-14(2)6-5-11-24(4,33)16(27)8-7-15(3)10-13-34-22(31)20-18(29)19(30)21(35-20)26-12-9-17(28)25-23(26)32/h6,10,16,18-22,27,29-31,33H,5,7-9,11-13H2,1-4H3,(H,25,28,32)	DUOIKPYOUVMJCE	501.278	36.2499	CC(=CCCC(C)(C(CCC(=CCOC(C1C(C(C(O1)N2CCC(=O)NC2=O)O)O)O)C)O)O)C	0.328141	C24H40N2O9	[M + H]+	Polyketides	Macrolides	Open-chain polyketides	0.587655	0.563213
	10		29101	524	B5	5.0534	349.158	1	1.20784e+08	Eukaryota	Archaeplastida	Streptophyta	Magnoliopsida	Cucurbitales	Cucurbitaceae	Cucurbita	Cucurbita maxima	http://www.wikidata.org/entity/Q161180	C19H24O6	348.157	InChI=1S/C19H24O6/c1-8-6-19-7-10(8)12(20)5-11(19)9-3-4-13(21)18(2,17(24)25)14(9)15(19)16(22)23/h3,10-15,20-21H,1,4-7H2,2H3,(H,22,23)(H,24,25)/t10-,11+,12+,13+,14-,15-,18-,19+/m1/s1	IIACBSOUZZZZAE-JQSZXOLGSA-N	(1R,2S,3S,4S,5S,9R,11S,12R)-5,11-dihydroxy-4-methyl-13-methylidenetetracyclo[10.2.1.0¹,⁹.0³,⁸]pentadec-7-ene-2,4-dicarboxylic acid	C=C1C[C@]23C[C@H]1[C@@H](O)C[C@H]2C1=CC[C@H](O)[C@@](C)(C(=O)O)[C@H]1[C@@H]3C(=O)O	Terpenoids	Diterpenoids	Gibberellins	http://www.wikidata.org/entity/Q105113331	C18H24N2O3S	2-(1-adamantyl)-N-(4-sulfamoylphenyl)acetamide	[M + H]+	NA	NA	0.0886626	-366.897	1	InChI=1S/C18H24N2O3S/c19-24(22,23)16-3-1-15(2-4-16)20-17(21)11-18-8-12-5-13(9-18)7-14(6-12)10-18/h1-4,12-14H,5-11H2,(H,20,21)(H2,19,22,23)	IOBDJZDMMNHNAM	349.158	54.4527	C1C2CC3CC1CC(C2)(C3)CC(=O)NC4=CC=C(C=C4)S(=O)(=O)N	1	C18H24N2O3S	[M + H]+	Alkaloids	Tryptophan alkaloids	Carbazole alkaloids	0.672159	0.124129
	11		29105	111	B5	6.4719	436.285	1	1.0805e+08	Eukaryota	Fungi	Ascomycota	Sordariomycetes	Diaporthales	Diaporthaceae	Phomopsis	Phomopsis	http://www.wikidata.org/entity/Q374386	C28H37NO3	435.277	InChI=1S/C28H37NO3/c1-17-6-5-7-22-15-19(3)20(4)26-24(16-21-9-11-23(30)12-10-21)29-27(32)28(22,26)25(31)13-8-18(2)14-17/h5,7-13,15,17-18,20,22,24-26,30-31H,6,14,16H2,1-4H3,(H,29,32)/b7-5+,13-8+/t17-,18+,20+,22-,24-,25+,26-,28+/m1/s1	OJKVESLEWZFBOU-RZZSMUKNSA-N	(3R,3aS,4R,6aR,10R,12R,15S,15aR)-15-hydroxy-3-[(4-hydroxyphenyl)methyl]-4,5,10,12-tetramethyl-2H,3H,3aH,4H,6aH,9H,10H,11H,12H,15H-cycloundeca[d]isoindol-1-one	CC1=C[C@H]2/C=C/C[C@@H](C)C[C@@H](C)/C=C/[C@H](O)[C@@]23C(=O)N[C@H](Cc2ccc(O)cc2)[C@H]3[C@H]1C	Alkaloids	Pseudoalkaloids	Cytochalasan alkaloids	http://www.wikidata.org/entity/Q77570398	C28H37NO3	Demethylonapristone	[M + H]+	NA	NA	0.261574	-211.793	1	InChI=1S/C28H37NO3/c1-27-17-24(18-4-7-20(29-2)8-5-18)26-22-11-9-21(31)16-19(22)6-10-23(26)25(27)12-14-28(27,32)13-3-15-30/h4-5,7-8,16,23-25,29-30,32H,3,6,9-15,17H2,1-2H3	WYWIXJQPMTVGKW	436.285	157.707	CC12CC(C3=C4CCC(=O)C=C4CCC3C1CCC2(CCCO)O)C5=CC=C(C=C5)NC	1	C28H37NO3	[M + H]+	Terpenoids	Triterpenoids	Pregnane steroids	0.87817	0.610514
	12		29121	524	B135,B5	7.1589	319.184	1	1.01809e+08																				C18H26N2OS	1-[2-oxo-2-(1,2,2,3-tetramethylcyclopentyl)ethyl]-3-phenylthiourea	[M + H]+	NA	NA	0.0721143	-334.639	1	InChI=1S/C18H26N2OS/c1-13-10-11-18(4,17(13,2)3)15(21)12-19-16(22)20-14-8-6-5-7-9-14/h5-9,13H,10-12H2,1-4H3,(H2,19,20,22)	QTDFEDDXQLVCNA	319.184	31.3619	CC1CCC(C1(C)C)(C)C(=O)CNC(=S)NC2=CC=CC=C2	1	C18H26N2OS	[M + H]+	Terpenoids	Monoterpenoids	Pyridine alkaloids	0.769162	0.288302
	13		49924	929	B91	1.3841	171.065	1	4.1534e+08																				C8H10O4	Ambotz90-65-3	[M + H]+	NA	NA	0.172295	-98.2008	1	InChI=1S/C8H10O4/c1-5(2)8(11)6(12-3)4-7(9)10/h4H,1H2,2-3H3,(H,9,10)	VOUGEZYPVGAPBB	171.065	131.449	CC(=C)C(=O)C(=CC(=O)O)OC	1	C8H10O4	[M + H]+	Polyketides	Monoterpenoids	2-pyrone derivatives	0.3662	0.575601
	14		49923	82	B91	0.8733	155.07	1	3.79901e+08	Bacteria	Unknown	Actinobacteria	Unknown	Streptomycetales	Streptomycetaceae	Streptomyces	Streptomyces	http://www.wikidata.org/entity/Q1144013	C8H10O3	154.063	InChI=1S/C8H10O3/c1-2-3-5-4-6(9)8(11)7(5)10/h2-4,7-8,10-11H,1H3/b3-2+/t7-,8-/m0/s1	MHOOPNKRBMHHEC-HZIBQTDNSA-N	terrein	C/C=C/C1=CC(=O)[C@H](O)[C@H]1O	nan	nan	nan	http://www.wikidata.org/entity/Q27257243	C8H10O3	Terrein	[M + H]+	NA	NA	0.310245	-108.46	1	InChI=1S/C8H10O3/c1-2-3-5-4-6(9)8(11)7(5)10/h2-4,7-8,10-11H,1H3	MHOOPNKRBMHHEC	155.07	94.2077	CC=CC1=CC(=O)C(C1O)O	1	C8H10O3	[M + H]+	Polyketides	Cyclic polyketides	2-pyrone derivatives	0.828305	0.413058
	15		49925	60	B91	5.5366	507.322	1	1.59787e+08																				C31H42N2O4	null	[M + H]+	NA	NA	0.12779	-285.684	1	InChI=1S/C31H42N2O4/c1-20(30(36)32-19-23-12-8-9-13-26(23)37-4)24-14-16-31(3)17-15-25(21(2)28(31)29(24)35)33-27(34)18-22-10-6-5-7-11-22/h5-13,20-21,24-25,28-29,35H,14-19H2,1-4H3,(H,32,36)(H,33,34)	JBYQJSGGGIPCKF	507.322	51.4543	CC1C(CCC2(C1C(C(CC2)C(C)C(=O)NCC3=CC=CC=C3OC)O)C)NC(=O)CC4=CC=CC=C4	1	C31H42N2O4	[M + H]+	Alkaloids	Pseudoalkaloids	Steroidal alkaloids	0.465685	0.474147
	16		29132	219	B135,B5,B91	8.8043	329.28	1	2.36984e+09																				C18H36N2O3	null	[M + H]+	NA	NA	0.155681	-186.667	1	InChI=1S/C18H36N2O3/c1-3-5-7-12-17(22)19-14-10-9-11-16(15-21)20-18(23)13-8-6-4-2/h16,21H,3-15H2,1-2H3,(H,19,22)(H,20,23)	AUDAHHGSPVXDLM	329.28	67.0038	CCCCCC(=O)NCCCCC(CO)NC(=O)CCCCC	1	C18H36N2O3	[M + H]+	Fatty acids	Fatty amides	N-acyl amines	0.661745	0.594895
	17		29415	296	B135,B5,B91	8.3353	343.296	1	8.32091e+08																				C19H38N2O3	Empigen BR	[M + H]+	NA	NA	0.33978	-111.312	1	InChI=1S/C19H38N2O3/c1-4-5-6-7-8-9-10-11-12-14-18(22)20-15-13-16-21(2,3)17-19(23)24/h4-17H2,1-3H3,(H-,20,22,23,24)/p+1	MRUAUOIMASANKQ	343.296	74.9988	CCCCCCCCCCCC(=O)NCCC[N+](C)(C)CC(=O)O	1	C19H38N2O3	[M + H]+	Fatty acids	Fatty amides	N-acyl amines	0.884984	0.904093
	18		29973	219	B135,B5,B91	8.0037	301.248	1	5.30722e+08																				C16H32N2O3	10-(6-aminohexylamino)-10-oxodecanoic acid	[M + H]+	NA	NA	0.206087	-167.625	1	InChI=1S/C16H32N2O3/c17-13-9-5-6-10-14-18-15(19)11-7-3-1-2-4-8-12-16(20)21/h1-14,17H2,(H,18,19)(H,20,21)	ZTBICKKYGNWYJO	301.249	63.8014	C(CCCCC(=O)O)CCCC(=O)NCCCCCCN	1	C16H32N2O3	[M + H]+	Alkaloids	Peptide alkaloids	N-acyl amines	0.661606	0.558031
	19		31099	398	B135,B5,B91	5.7235	216.102	1	4.97085e+08																				C13H13NO2	null	[M + H]+	NA	NA	0.182281	-199.69	1	InChI=1S/C13H13NO2/c1-8(2)3-4-9-5-6-11-10(7-9)12(15)13(16)14-11/h3,5-7H,4H2,1-2H3,(H,14,15,16)	DRTSBKDWIKMSCI	216.102	55.3197	CC(=CCC1=CC2=C(C=C1)NC(=O)C2=O)C	1	C13H13NO2	[M + H]+	Alkaloids	Anthranilic acid alkaloids	Acridone alkaloids	0.494834	0.635028
	20		29502	219	B135,B5,B91	9.6827	357.312	1	4.47624e+08																				C20H40N2O3	ethyl 6-amino-2-(dodecanoylamino)hexanoate	[M + H]+	NA	NA	0.232836	-143.97	1	InChI=1S/C20H40N2O3/c1-3-5-6-7-8-9-10-11-12-16-19(23)22-18(15-13-14-17-21)20(24)25-4-2/h18H,3-17,21H2,1-2H3,(H,22,23)	RPNBRIPANZAVMF	357.312	50.5265	CCCCCCCCCCCC(=O)NC(CCCCN)C(=O)OCC	1	C20H40N2O3	[M + H]+	Fatty acids	Fatty amides	N-acyl amines	0.958221	0.887604
	21		30487	219	B135,B5,B91	9.0094	329.281	1	3.44979e+08																				C18H36N2O3	null	[M + H]+	NA	NA	0.156365	-170.385	1	InChI=1S/C18H36N2O3/c1-3-5-7-12-17(22)19-14-10-9-11-16(15-21)20-18(23)13-8-6-4-2/h16,21H,3-15H2,1-2H3,(H,19,22)(H,20,23)	AUDAHHGSPVXDLM	329.28	69.5298	CCCCCC(=O)NCCCCC(CO)NC(=O)CCCCC	1	C18H36N2O3	[M + H]+	Alkaloids	Peptide alkaloids	N-acyl amines	0.721215	0.577662
	22		30459	219	B135,B5,B91	8.404	315.265	1	2.46536e+08																				C17H34N2O3	2-[3-(decanoylamino)propyl-dimethylazaniumyl]acetate	[M + H]+	NA	NA	0.359198	-115.893	1	InChI=1S/C17H34N2O3/c1-4-5-6-7-8-9-10-12-16(20)18-13-11-14-19(2,3)15-17(21)22/h4-15H2,1-3H3,(H-,18,20,21,22)/p+1	FPVJYHHGNGJAPC	315.264	62.5736	CCCCCCCCCC(=O)NCCC[N+](C)(C)CC(=O)O	1	C17H34N2O3	[M + H]+	Fatty acids	Fatty amides	N-acyl amines	0.561947	0.575288
	23		33303	398	B135,B5,B91	5.7235	233.128	1	1.77388e+08																				C13H16N2O2	null	[M + H]+	NA	NA	0.229021	-179.556	1	InChI=1S/C13H16N2O2/c1-2-15-12(16)7-11(13(15)17)10-5-3-4-9(6-10)8-14/h3-6,11H,2,7-8,14H2,1H3	AJBOSGPUTQMKJM	233.128	62.6416	CCN1C(=O)CC(C1=O)C2=CC=CC(=C2)CN	1	C13H16N2O2	[M + H]+	Alkaloids	Ornithine alkaloids	Isoindole alkaloids	0.786567	0.477492
	24		30376	296	B135,B5,B91	9.3417	371.327	1	1.71023e+08	Eukaryota	Metazoa	Cnidaria	Anthozoa	Alcyonacea	Plexauridae	Muricea	Muricea californica	http://www.wikidata.org/entity/Q1937593	C26H42O	370.324	InChI=1S/C26H42O/c1-17(2)6-5-7-18(3)24-12-13-25-23-10-8-19-16-20(27)9-11-21(19)22(23)14-15-26(24,25)4/h16-18,21-25H,5-15H2,1-4H3/t18-,21+,22-,23-,24-,25+,26-/m1/s1	GJQWMFNAGHAFDW-DNHZKMRASA-N	(1R,3aS,3bR,9aR,9bS,11aR)-11a-methyl-1-[(2R)-6-methylheptan-2-yl]-1H,2H,3H,3aH,3bH,4H,5H,8H,9H,9aH,9bH,10H,11H-cyclopenta[a]phenanthren-7-one	CC(C)CCC[C@@H](C)[C@H]1CC[C@H]2[C@@H]3CCC4=CC(=O)CC[C@@H]4[C@H]3CC[C@@]21C	Terpenoids	Steroids	Cholestane steroids	http://www.wikidata.org/entity/Q76279810	C21H42N2O3	Myristamidopropyl betaine	[M + H]+	NA	NA	0.357475	-130.002	1	InChI=1S/C21H42N2O3/c1-4-5-6-7-8-9-10-11-12-13-14-16-20(24)22-17-15-18-23(2,3)19-21(25)26/h4-19H2,1-3H3,(H-,22,24,25,26)/p+1	QGCUAFIULMNFPJ	371.327	75.0005	CCCCCCCCCCCCCC(=O)NCCC[N+](C)(C)CC(=O)O	1	C21H42N2O3	[M + H]+	Fatty acids	Fatty amides	N-acyl amines	0.947176	0.931402
	25		30400	84	B135,B5	11.7433	553.492	1	1.69698e+08																				C36H66O2	Oleyl linoleate	[M + Na]+	NA	NA	0.102664	-116.655	1	InChI=1S/C36H66O2/c1-3-5-7-9-11-13-15-17-19-21-23-25-27-29-31-33-35-38-36(37)34-32-30-28-26-24-22-20-18-16-14-12-10-8-6-4-2/h12,14,17-20H,3-11,13,15-16,21-35H2,1-2H3	HCWKYEAMGMQHRV	553.494	80.2744	CCCCCCCCC=CCCCCCCCCOC(=O)CCCCCCCC=CCC=CCCCCC	1	C36H66O2	[M + Na]+	Fatty acids	Glycerolipids	Wax monoesters	0.814291	0.28754
	26		29625	219	B135,B5,B91	9.9549	371.327	1	1.66856e+08																				C21H42N2O3	Myristamidopropyl betaine	[M + H]+	NA	NA	0.277958	-138.649	1	InChI=1S/C21H42N2O3/c1-4-5-6-7-8-9-10-11-12-13-14-16-20(24)22-17-15-18-23(2,3)19-21(25)26/h4-19H2,1-3H3,(H-,22,24,25,26)/p+1	QGCUAFIULMNFPJ	371.327	60.093	CCCCCCCCCCCCCC(=O)NCCC[N+](C)(C)CC(=O)O	1	C21H42N2O3	[M + H]+	Fatty acids	Fatty amides	N-acyl amines	0.916734	0.894572
	27		61602	185	B135	6.9499	415.202	1	1.56563e+08	Bacteria	Unknown	Actinobacteria	Unknown	Streptomycetales	Streptomycetaceae	Streptomyces	Streptomyces	http://www.wikidata.org/entity/Q1144013	C21H26N4O5	414.19	InChI=1S/C21H26N4O5/c1-12(13(2)26)22-16-6-4-15(5-7-16)20(28)23-18-10-11-25(21(29)24-18)19-9-8-17(27)14(3)30-19/h4-7,10-12,14,17,19,22,27H,8-9H2,1-3H3,(H,23,24,28,29)/t12?,14-,17+,19-/m1/s1	LXOPXDQGRSINGA-WFXCBSHCSA-N	N-{2-hydroxy-1-[(2R,5S,6R)-5-hydroxy-6-methyloxan-2-yl]pyrimidin-4-ylidene}-4-[(3-oxobutan-2-yl)amino]benzamide	CC(=O)C(C)Nc1ccc(C(=O)N=c2ccn([C@H]3CC[C@H](O)[C@@H](C)O3)c(O)n2)cc1	nan	nan	nan	http://www.wikidata.org/entity/Q105158975	C26H26N2O3	Yellow II	[M + H]+	NA	NA	0.155682	-267.35	1	InChI=1S/C26H26N2O3/c1-5-27-21-13-23-19(11-15(21)3)25(17-9-7-8-10-18(17)26(29)30)20-12-16(4)22(28-6-2)14-24(20)31-23/h7-14,27H,5-6H2,1-4H3,(H,29,30)	ZTKQHJHANLVEBM	415.202	63.0283	CCNC1=CC2=C(C=C1C)C(=C3C=C(C(=NCC)C=C3O2)C)C4=CC=CC=C4C(=O)O	1	C26H26N2O3	[M + H]+	Shikimates and Phenylpropanoids	Coumarins	Simple coumarins	0.89943	0.710234
	28		50301	219	B135,B91	9.1124	343.296	1	1.39828e+08																				C19H38N2O3	Empigen BR	[M + H]+	NA	NA	0.179501	-148.543	1	InChI=1S/C19H38N2O3/c1-4-5-6-7-8-9-10-11-12-14-18(22)20-15-13-16-21(2,3)17-19(23)24/h4-17H2,1-3H3,(H-,20,22,23,24)/p+1	MRUAUOIMASANKQ	343.296	119.422	CCCCCCCCCCCC(=O)NCCC[N+](C)(C)CC(=O)O	1	C19H38N2O3	[M + H]+	Fatty acids	Fatty amides	N-acyl amines	0.87246	0.551981
	29		56947	207	B135,B91	9.8507	198.128	1	1.27537e+08																				C14H15N	2-(1-Pentenyl)quinoline	[M + H]+	NA	NA	0.347815	-67.4016	1	InChI=1S/C14H15N/c1-2-3-4-8-13-11-10-12-7-5-6-9-14(12)15-13/h4-11H,2-3H2,1H3	ZAPKXDJGBCUUKL	198.128	24.6419	CCCC=CC1=NC2=CC=CC=C2C=C1	1	C14H15N	[M + H]+	Alkaloids	Anthranilic acid alkaloids	Quinazoline alkaloids	0.980702	0.56493
	30		30326	219	B135,B5,B91	9.5743	357.312	1	1.24146e+08	Eukaryota	Fungi	Ascomycota	Eurotiomycetes	Eurotiales	Trichocomaceae	Aspergillus	Aspergillus stellatus	http://www.wikidata.org/entity/Q10420067	C25H40O	356.308	InChI=1S/C25H40O/c1-14(2)22-19-12-25-17(5)24(16(4)7-8-21(24)25)10-9-15(3)18(25)11-23(19,6)13-20(22)26/h14-16,18-22,26H,5,7-13H2,1-4,6H3	XFSYVFXZAWBIIL-UHFFFAOYSA-N	4-isopropyl-7,10,14-trimethyl-18-methylidenepentacyclo[11.4.1.0¹,⁹.0³,⁷.0¹³,¹⁷]octadecan-5-ol	C=C1C23CCC(C)C4CC5(C)CC(O)C(C(C)C)C5CC14C2CCC3C	Terpenoids	Diterpenoids	Fusicoccane diterpenoids	http://www.wikidata.org/entity/Q105327276	C20H40N2O3	ethyl 6-amino-2-(dodecanoylamino)hexanoate	[M + H]+	NA	NA	0.176434	-187.316	1	InChI=1S/C20H40N2O3/c1-3-5-6-7-8-9-10-11-12-16-19(23)22-18(15-13-14-17-21)20(24)25-4-2/h18H,3-17,21H2,1-2H3,(H,22,23)	RPNBRIPANZAVMF	357.312	108.791	CCCCCCCCCCCC(=O)NC(CCCCN)C(=O)OCC	1	C20H40N2O3	[M + H]+	Fatty acids	Fatty amides	N-acyl amines	0.905942	0.411672
	31		32869	296	B135,B5,B91	9.2951	343.295	1	1.20803e+08																				C19H38N2O3	Empigen BR	[M + H]+	NA	NA	0.285823	-124.1	1	InChI=1S/C19H38N2O3/c1-4-5-6-7-8-9-10-11-12-14-18(22)20-15-13-16-21(2,3)17-19(23)24/h4-17H2,1-3H3,(H-,20,22,23,24)/p+1	MRUAUOIMASANKQ	343.295	101.684	CCCCCCCCCCCC(=O)NCCC[N+](C)(C)CC(=O)O	1	C19H38N2O3	[M + H]+	Fatty acids	Fatty amides	N-acyl amines	0.725876	0.648893
	32		29156	676	B135,B5	1.7315	152.071	1	2.02478e+08	Bacteria	Unknown	Actinobacteria	Unknown	Streptomycetales	Streptomycetaceae	Streptomyces	Streptomyces xiamenensis	http://www.wikidata.org/entity/Q26293535	C8H9NO2	151.063	InChI=1S/C8H9NO2/c1-6(10)9-7-2-4-8(11)5-3-7/h2-5,11H,1H3,(H,9,10)	RZVAJINKPMORJF-UHFFFAOYSA-N	acetaminophen	CC(=O)Nc1ccc(O)cc1	Amino acids and Peptides	Small peptides	Aminoacids	http://www.wikidata.org/entity/Q57055	C8H9NO2	Acetamol	[M + H]+	paracetamol	CHEBI:46195	0.159273	-34.8791	1	InChI=1S/C8H9NO2/c1-6(10)9-7-2-4-8(11)5-3-7/h2-5,11H,1H3,(H,9,10)	RZVAJINKPMORJF	152.071	56.556	CC(=O)NC1=CC=C(C=C1)O	1	C8H9NO2	[M + H]+	Alkaloids	Anthranilic acid alkaloids	Pyridine alkaloids	0.922397	0.161735
	33		49914	60	B135,B91	5.3001	507.322	1	7.69314e+08																				C31H42N2O4	null	[M + H]+	NA	NA	0.112355	-313.059	1	InChI=1S/C31H42N2O4/c1-20(30(36)32-19-23-10-12-24(37-4)13-11-23)25-14-16-31(3)17-15-26(21(2)28(31)29(25)35)33-27(34)18-22-8-6-5-7-9-22/h5-13,20-21,25-26,28-29,35H,14-19H2,1-4H3,(H,32,36)(H,33,34)	RZFXLTWHAWFPGY	507.322	100.488	CC1C(CCC2(C1C(C(CC2)C(C)C(=O)NCC3=CC=C(C=C3)OC)O)C)NC(=O)CC4=CC=CC=C4	1	C31H42N2O4	[M + H]+	Polyketides	Macrolides	Isoquinoline alkaloids	0.460759	0.144214
	34		49921	60	B135,B91	5.3001	254.164	2	2.17772e+08
	35		49937	119	B135,B91	4.2399	448.342	1	1.91965e+08	Eukaryota	Archaeplastida	Streptophyta	Magnoliopsida	Solanales	Solanaceae	Solanum	Solanum lycopersicum	http://www.wikidata.org/entity/Q23501	C27H45NO4	447.335	InChI=1S/C27H45NO4/c1-15-24-22(32-27(15)23(31)10-16(14-29)13-28-27)12-21-19-5-4-17-11-18(30)6-8-25(17,2)20(19)7-9-26(21,24)3/h15-24,28-31H,4-14H2,1-3H3/t15-,16-,17-,18-,19+,20-,21-,22-,23-,24-,25-,26-,27-/m0/s1	FBKQAVWTYDQPAB-HBDLFPIVSA-N	esculeogenin A	C[C@H]1[C@H]2[C@H](C[C@H]3[C@@H]4CC[C@H]5C[C@@H](O)CC[C@]5(C)[C@H]4CC[C@@]32C)O[C@@]12NC[C@@H](CO)C[C@@H]2O	Alkaloids	Pseudoalkaloids	Steroidal alkaloids	http://www.wikidata.org/entity/Q27139800	C27H45NO4	null	[M + H]+	NA	NA	0.279319	-110.891	1	InChI=1S/C27H46NO4/c1-15-4-7-25-27(3,31)21-6-5-17-18(20(21)14-28(25,32)13-15)11-22-19(17)12-24(30)23-10-16(29)8-9-26(22,23)2/h15-25,29-32H,4-14H2,1-3H3/q+1	RDIYSMMXFMAATE	448.342	55.9404	CC1CCC2C(C3CCC4C(C3C[N+]2(C1)O)CC5C4CC(C6C5(CCC(C6)O)C)O)(C)O	1	C27H45NO4	[M + H]+	Alkaloids	Pseudoalkaloids (transamidation)	Steroidal alkaloids	0.999214	0.864645
	36		49927	94	B135,B91	5.1718	346.216	1	1.54422e+08	Bacteria	Unknown	Actinobacteria	Unknown	Streptomycetales	Streptomycetaceae	Streptomyces	Streptomyces albus	http://www.wikidata.org/entity/Q7623378	C19H27N3O3	345.205	InChI=1S/C19H27N3O3/c1-12(2)18(20-4)19(24)22-15(11-25-13(3)23)9-14-10-21-17-8-6-5-7-16(14)17/h5-8,10,12,15,18,20-21H,9,11H2,1-4H3,(H,22,24)/t15-,18-/m0/s1	ORZNHOJERHAKCE-YJBOKZPZSA-N	(2S)-3-(1H-indol-3-yl)-2-[(2S)-3-methyl-2-(methylamino)butanamido]propyl acetate	CN[C@H](C(=O)N[C@H](COC(C)=O)Cc1c[nH]c2ccccc12)C(C)C	Amino acids and Peptides	Small peptides	Dipeptides	http://www.wikidata.org/entity/Q105198590	C24H27NO	4-[(5R)-5-[(4-phenyl-3,6-dihydro-2H-pyridin-1-yl)methyl]cyclohexen-1-yl]phenol	[M + H]+	NA	NA	0.182163	-186.733	1	InChI=1S/C24H27NO/c26-24-11-9-21(10-12-24)23-8-4-5-19(17-23)18-25-15-13-22(14-16-25)20-6-2-1-3-7-20/h1-3,6-13,19,26H,4-5,14-18H2	GHLIXCKZQCRDAX	346.216	108.369	C1CC(CC(=C1)C2=CC=C(C=C2)O)CN3CCC(=CC3)C4=CC=CC=C4	1	C24H27NO	[M + H]+	Terpenoids	Steroids	Estrane steroids	0.592553	0.192169
	37		49948	94	B135,B91	6.3316	364.227	1	1.02014e+08	Bacteria	Unknown	Actinobacteria	Unknown	Streptomycetales	Streptomycetaceae	Streptomyces	Streptomyces rochei	http://www.wikidata.org/entity/Q26292213	C24H29NO2	363.22	InChI=1S/C24H29NO2/c1-22-17-13-9-5-2-3-6-10-14-18-23(26)19-15-11-7-4-8-12-16-20-24(27)25-21-22/h2-18,20,22-23,26H,19,21H2,1H3,(H,25,27)/b3-2-,7-4-,9-5-,10-6+,12-8+,15-11-,17-13-,18-14+,20-16-/t22-,23+/m1/s1	KPEMWDNFHKXYQE-JGACXRMSSA-N	(3Z,5E,7Z,9Z,12R,13E,15E,17Z,19Z,21Z,23R)-12-hydroxy-23-methyl-1-azacyclotetracosa-3,5,7,9,13,15,17,19,21-nonaen-2-one	C[C@@H]1/C=C\C=C/C=C\C=C\C=C\[C@H](O)C/C=C\C=C/C=C/C=C\C(=O)NC1	Amino acids and Peptides	Macrolides	Macrolide lactams	http://www.wikidata.org/entity/Q105144142	C24H29NO2	AmbkkkkK580	[M + H]+	NA	NA	0.121178	-395.997	1	InChI=1S/C24H29NO2/c1-15-12-18-19(23(4,5)9-8-22(18,2)3)13-17(15)24(10-11-24)20-7-6-16(14-25-20)21(26)27/h6-7,12-14H,8-11H2,1-5H3,(H,26,27)	SLXTWXQUEZSSTJ	364.227	146.418	CC1=CC2=C(C=C1C3(CC3)C4=NC=C(C=C4)C(=O)O)C(CCC2(C)C)(C)C	1	C24H29NO2	[M + H]+	Terpenoids	Steroids	Estrane steroids	0.999297	0.921038
[truncated: 1 more columns]
